# Supplementary material for: Single-Cell Transcriptomics Reveals the Expression of Aging- and Senescence-Associated Genes in Distinct Cancer Cell Populations
Source: Cells. 2021 Nov 11;10(11):3126. doi: 10.3390/cells10113126 (PMC8623328; doi:10.3390/cells10113126)
Supplement: Supplementary file 1 [file cells-10-03126-s001.zip]

Archive with 10 entries (10 files):
- cells-1409365-supplementary.pdf
- RNA_seq_PDAC.nb.html
- RNA_seq_PDAC.Rmd
- single_cell_RNA_Seq_MM.nb.html
- single_cell_RNA_Seq_MM.Rmd
- Suppl. Tab.S1.xlsx
- Suppl. Tab.S2.xlsx
- Suppl. Tab.S3.xlsx
- Suppl. Tab.S4.xlsx
- Suppl. Tab.S5.xlsx
