# Supplementary material for: Single-Cell Transcriptomics Reveals the Expression of Aging- and Senescence-Associated Genes in Distinct Cancer Cell Populations
Source: Cells. 2021 Nov 11;10(11):3126. doi: 10.3390/cells10113126 (PMC8623328; doi:10.3390/cells10113126)
Supplement: Supplementary file 1 [file cells-10-03126-s001.zip › Suppl. Tab.S1.xlsx]

## Sheet: Sheet1
AAK1
ABI3
ACLY
ADCK5
AGT
AKR1B1
AKT1
ALOX15B
AR
ARPC1B
ASF1A
ASPH
ATF7IP
ATM
AURKA
AXL
BAG3
BCL6
BHLHE40
BLK
BLVRA
BMI1
BRAF
BRCA1
BRD7
BTG3
CAV1
CAVIN1
CBX7
CBX8
CCND1
CDK1
CDK18
CDK2AP1
CDK4
CDK6
CDKN1A
CDKN1B
CDKN1C
CDKN2A
CDKN2AIP
CDKN2B
CEBPB
CENPA
CHEK1
CKB
CPEB1
CSNK1A1
CSNK2A1
CTNNAL1
CXCL1
CXCL8
CYR61
DDB2
DEK
DGCR8
DHCR24
DHX9
DLX2
DPY30
DUSP16
DUSP3
E2F1
EHF
ENDOG
EPHA3
ERRFI1
ETS1
ETS2
EWSR1
EZH2
FASTK
FBXO31
FOS
FOXM1
FOXO3
FXR1
G6PD
GAPDH
GATA4
GKN1
GLB1
GNG11
GRK6
HDAC1
HDAC4
HEPACAM
HIVEP1
HJURP
HK3
HMGB1
HRAS
HSPA5
HSPB2
ID1
ID4
IFNG
IGFBP1
IGFBP3
IGFBP5
IGFBP6
IL1A
ING1
ING2
IRF3
IRF5
IRF7
ITGB4
ITPK1
ITPKB
ITSN2
KCNJ12
KDM4A
KDM5B
KIAA1524
KL
KSR2
LATS1
LEO1
LGALS3
LIMA1
LIMK1
MAD2L1
MAGEA2
MAGOH
MAGOHB
MAP2K1
MAP2K2
MAP2K3
MAP2K6
MAP2K7
MAP3K6
MAP3K7
MAP4K1
MAPK12
MAPK14
MAPKAPK5
44260
MAST1
MATK
MCL1
MCRS1
MDH1
MECP2
MMP9
MOB3A
MORC3
MORF4
MVK
MXD4
MYC
MYLK
NADK
NANOG
NDRG1
NEK1
NEK4
NEK6
NFE2L2
NINJ1
NOTCH3
NOX4
NR2E1
NTN4
NUAK1
OTX2
P3H1
PAK4
PATZ1
PBRM1
PCGF2
PDCD10
PDIK1L
PDPK1
PDZD2
PEBP1
PEX19
PIAS4
PIK3C2A
PIK3R5
PIM1
PKM
PLA2R1
PML
PMVK
PNPT1
POT1
POU5F1
PPM1B
PPM1D
PRKCD
PRKCH
PRMT6
PROX1
PRPF19
PSMB5
PSMD14
PTTG1
RAD21
RAF1
RB1
RBP2
RBX1
RNASEL
RPS6KA6
RSL1D1
RUNX1
RUVBL2
SELENOH
SENP1
SENP2
SENP7
SERPINE1
SFN
SGK1
SIK1
SIN3B
SIRT1
SIRT6
SIX1
SLC13A3
SLC16A7
SMARCA4
SMARCB1
SMG1
SMURF2
SNAI1
SOCS1
SOD1
SORBS2
SOX2
SOX5
SP1
SPIN1
SPOP
SRC
SREBF1
SRSF1
STAT5B
STK32C
STK40
SUPT5H
SYK
TACC3
TBX2
TERC
TERF2
TERT
TFAP4
TFDP1
TGFB1I1
TLR3
TMSB4X
TNFSF13
TNFSF15
TOP1
TP53
TP63
TPR
TRIM28
TRPM8
TXN
TXNIP
TYK2
UBTD1
USP1
VEGFA
VENTX
WNT16
WNT2
WRN
WT1
WWP1
XAF1
YAP1
YPEL3
ZFP36
ZMAT3
ZNF148
A2M
ABL1
ADCY5
AGPAT2
AGTR1
AIFM1
APEX1
APOC3
APOE
APP
APTX
ARHGAP1
ARNTL
ATF2
ATP5O
ATR
BAK1
BAX
BCL2
BDNF
BLM
BRCA2
BSCL2
BUB1B
BUB3
C1QA
CACNA1A
CAT
CCNA2
CDC42
CDK7
CEBPA
CETP
CHEK2
CISD2
CLOCK
CLU
CNR1
COQ7
CREB1
CREBBP
CSNK1E
CTF1
CTGF
CTNNB1
DBN1
DDIT3
DGAT1
DLL3
EEF1A1
EEF1E1
EEF2
EFEMP1
EGF
EGFR
EGR1
EIF5A2
ELN
EMD
EP300
EPOR
EPS8
ERBB2
ERCC1
ERCC2
ERCC3
ERCC4
ERCC5
ERCC6
ERCC8
ESR1
FAS
FEN1
FGF21
FGF23
FGFR1
FLT1
FOXO1
FOXO4
GCLC
GCLM
GDF11
GH1
GHR
GHRH
GHRHR
GPX1
GPX4
GRB2
GRN
GSK3A
GSK3B
GSR
GSS
GSTA4
GSTP1
GTF2H2
H2AFX
HBP1
HDAC2
HDAC3
HELLS
HESX1
HIC1
HIF1A
HMGB2
HOXB7
HOXC4
HSF1
HSP90AA1
HSPA1A
HSPA1B
HSPA8
HSPA9
HSPD1
HTRA2
HTT
IFNB1
IGF1
IGF1R
IGF2
IGFBP2
IKBKB
IL2
IL2RG
IL6
IL7
IL7R
INS
INSR
IRS1
IRS2
JAK2
JUN
JUND
KCNA3
LEP
LEPR
LMNA
LMNB1
LRP2
MAP3K5
MAPK3
MAPK8
MAPK9
MAPT
MAX
MDM2
MED1
MIF
MLH1
MSRA
MT-CO1
MT1E
MTOR
MXD1
MXI1
NBN
NCOR1
NCOR2
NFE2L1
NFKB1
NFKB2
NFKBIA
NGF
NGFR
NOG
NR3C1
NRG1
NUDT1
PAPPA
PARP1
PCK1
PCMT1
PCNA
PDGFB
PDGFRA
PDGFRB
PEX5
PIK3CA
PIK3CB
PIK3R1
PIN1
PLAU
PLCG2
PMCH
POLA1
POLB
POLD1
POLG
PON1
POU1F1
PPARA
PPARG
PPARGC1A
PPP1CA
PRDX1
PRKCA
PRKDC
PROP1
PSEN1
PTEN
PTGS2
PTK2
PTK2B
PTPN1
PTPN11
PYCR1
RAD51
RAD52
RAE1
RECQL4
RELA
RET
RGN
RICTOR
RPA1
S100B
SDHC
SHC1
SIN3A
SIRT3
SIRT7
SLC13A1
SNCG
SOCS2
SOD2
SPRTN
SQSTM1
SST
SSTR3
STAT3
STAT5A
STK11
STUB1
SUMO1
SUN1
TAF1
TBP
TCF3
TERF1
TFAP2A
TGFB1
TNF
TOP2A
TOP2B
TOP3B
TP53BP1
TP73
TPP2
TRAP1
TRPV1
UBB
UBE2I
UCHL1
UCP1
UCP2
UCP3
VCP
XPA
XRCC5
XRCC6
YWHAZ
ZMPSTE24
TMEM159
CHPF2
SLC9A7
PLOD1
FAM234B
DHRS7
SRPX
SRPX2
TNFSF13B
PDLIM1
ELMOD1
CCND3
TMEM30A
STAT1
RND3
TMEM59
SARAF
SLCO2B1
ARRDC4
PAM
WDR78
WDR63
NCSTN
SLC16A14
GPR155
CLDN1
JCAD
BLCAP
FILIP1L
TAP1
TNFRSF10C
SAMD9L
SMCO3
POFUT2
KIAA1671
LRP10
DIO2
MAP4K3-DT
LINC02154
TM4SF1-AS1
PTCHD4
H2AJ
PURPL
AL512306.2
AL133243.3
SNRPA
AL136295.5
ITGB1BP2
OR7E122P
C14orf93
TMCO6
RTEL1
SRSF2
AC115284.2
NKIRAS1
AC114490.1
PLA2G4C
AC074387.1
KANTR
ARL6IP4
C2orf42
AC068946.1
BTN1A1
DDX58
JMJD7
LINC02158
PCIF1
ZNFX1
SRSF7
STX3
MAP1LC3B
CIDECP1
DLEU2L
CDHR4
SNHG3
TRIM52-AS1
ALG6
H2AC20
AL390719.1
OVGP1
BLOC1S3
HMGN2
BRAP
TRA2B
ATG4A
TPRG1L
CZIB
AL049840.5
RBM10
AC022211.3
TAC3
TPCN2
TAF6
NRF1
ZNF2
MAMDC4
HAUS4
CCDC174
SLC23A3
ZNF628
THAP7
TMEM217
AC147067.1
SLC25A45
ANP32B
H4C8
AL162581.1
UFM1
HNRNPA1
CATSPERG
SRSF4
TRAPPC12
RBM14
GPN3
ZDHHC12
FOXD4L1
EEFSEC
RFPL4A
SFPQ
DHPS
UGT2B15
R3HCC1L
AL441992.2
NRM
ZNF674
NT5C
THOC6
AC139530.1
UBE4B
TRIM35
CRYZL1
IFIT2
WDYHV1
RNF103
RUNDC1
RPL7A
ZBTB12
TECR
AC022413.2
ADGRF2
ZNF490
PPP2R5B
CCDC34
RNF111
HNRNPM
WDR34
ALOX15P1
C18orf32
RASSF3
PITPNA-AS1
ZFYVE1
NDUFC1
THAP6
UQCRC1
ISG15
NEURL3
IFIT1
STK38L
AFF4
HNRNPR
SOS1
ZNF564
MAGEB6
MRPS31P4
SPIDR
HAUS5
AL592148.3
ANAPC15
ITGAM
TRNAU1AP
NDUFA12
GFY
MRPS24
AC073283.2
IPCEF1
CCDC59
FAM214B
P4HA2
DYNLT3
SCOC
TAF13
TOLLIP
GBE1
CHMP5
DGKA
PLXNA3
DDA1
TMEM87B
ZBTB7A
RAI14
TSPAN13
ZNHIT1
ACADVL
SLC10A3
B4GALT7
BCL2L2
NOL3
KLC1
PLK3
SLC16A3
ADPGK
PIK3CG
SOD3
ADIPOR2
ANXA3
ANXA5
APOD
B2M
C1QB
C1QC
C3
C4A
CLIC4
CTSS
DCLK1
DERL1
EFCAB14
FCGR2A
FCGR2B
GBP2
GFAP
GNS
GPNMB
GSTA1
H1-2
HBA1
HCST
HLA-G
IL33
JCHAIN
LAPTM5
LITAF
LYZ
MGST1
MPEG1
MSN
MT1F
NPC2
PCSK6
PSMD11
PTGES3
RASA3
RNF213
S100A4
S100A6
SERPING1
SPP1
TMED10
VAT1
VWF
ALDH1A3
AOPEP
CCN2
CD44
CDKN2D
CITED2
CLTB
COL1A2
CREG1
CRYAB
CXCL14
CYP1B1
EIF2S2
ESM1
F3
FN1
GSN
GUK1
HBS1L
HPS5
HSPA2
HTATIP2
IFI16
IGFBP4
IGFBP7
IGSF3
MMP1
NDN
NME2
OPTN
PEA15
RAB13
RAB31
RAB5B
RABGGTA
RAC1
RBL2
RGL2
RHOB
RRAS
S100A11
SERPINB2
SMPD1
SPARC
TES
THBS1
TNFAIP2
TNFAIP3
TSPYL5
VIM
AKT3
ARG2
BCL2L12
BGLAP
BMPR1A
CALR
CGAS
CTC1
DNAJA3
ECRG4
FBXO5
FZR1
H2AX
HMGA1
HMGA2
ICAM1
ID2
KAT6A
KIR2DL4
KRAS
LIMS1
MAGEA2B
MAP3K3
MARCHF5
MIR10A
MIR146A
MIR17
MIR188
MIR20B
MIR21
MIR217
MIR22
MIR34A
MIR543
MIR590
MME
MNT
NPM1
NSMCE2
NUP62
OPA1
PAWR
PDCD4
PLK2
PRELP
RBL1
ROMO1
SLC30A10
SMC5
SMC6
SPI1
SRF
TBX3
TWIST1
ULK3
VASH1
WNT1
YBX1
ZKSCAN3
ZMIZ1
ZNF277
ZNF354A
ACD
AGO1
AGO3
AGO4
ANAPC1
ANAPC10
ANAPC11
ANAPC16
ANAPC2
ANAPC4
ANAPC5
ANAPC7
CABIN1
CBX2
CBX4
CBX6
CCNA1
CCNE1
CCNE2
CDC16
CDC23
CDC26
CDC27
CDK2
CDKN2C
E2F2
E2F3
EED
EHMT1
EHMT2
EP400
ERF
H1-0
H1-1
H1-3
H1-4
H1-5
H2AB1
H2AC14
H2AC18
H2AC19
H2AC4
H2AC6
H2AC7
H2AC8
H2AZ1
H2AZ2
H2BC1
H2BC10
H2BC11
H2BC12
H2BC13
H2BC14
H2BC15
H2BC17
H2BC21
H2BC3
H2BC4
H2BC5
H2BC6
H2BC7
H2BC8
H2BC9
H2BS1
H2BU1
H3-3A
H3-3B
H3-4
H3C1
H3C10
H3C11
H3C12
H3C13
H3C14
H3C15
H3C2
H3C3
H3C4
H3C6
H3C7
H3C8
H4-16
H4C1
H4C11
H4C12
H4C13
H4C14
H4C15
H4C2
H4C3
H4C4
H4C5
H4C6
H4C9
HIRA
KAT5
KDM6B
MAP2K4
MAP4K4
MAPK1
MAPK10
MAPK11
MAPK7
MAPKAPK2
MAPKAPK3
MDM4
MINK1
MIR24-1
MIR24-2
MOV10
MRE11
PHC1
PHC2
PHC3
RAD50
RBBP4
RBBP7
RING1
RNF2
RPS27A
RPS6KA1
RPS6KA2
RPS6KA3
SCMH1
SUZ12
TERF2IP
TFDP2
TINF2
TNIK
TNRC6A
TNRC6B
TNRC6C
UBA52
UBC
UBE2C
UBE2D1
UBE2E1
UBE2S
UBN1
ABCA8
ADAMTS5
ALDH3A2
APLP1
BACE1
C7
CCDC85B
CCND2
CLIP1
COX7A1
GABBR2
GBX2
GMFG
HBG1
HBG2
HSD17B2
IVNS1ABP
LCAT
MMP3
PSTPIP2
RAPGEF4
SIM2
SLC4A4
SNCA
TSPAN12
USF2
VAMP8
WFDC1
FH
GOT1
ME1
ME2
PDHA1
PDK1
PDP2
AKT1S1
AMBRA1
ATG10
ATG12
ATG13
ATG14
ATG16L1
ATG3
ATG5
ATG7
BECN1
BMP2
CCL3
CDC25B
COL10A1
COL1A1
COL3A1
FKBP8
GABARAP
GABARAPL1
GABARAPL2
IL1B
IL24
IL3
IL6R
IL6ST
INHBA
IRF1
KMT2A
LAMP1
LAMP2
MAP1LC3A
MAP1LC3C
MIR29B2
MIR29C
MIR3606
MLST8
MMP14
PIK3C3
PLAT
RB1CC1
SH3GLB1
SLC39A1
SLC39A2
SLC39A3
SLC39A4
SMAD3
SMAD4
ULK1
UVRAG
VTN
OASL
APOL1
IFI27
COL17A1
CD82
IL32
APOL3
RSPO3
HERC5
BIRC3
CD163L1
MYD88
BATF2
PMAIP1
MLKL
GCA
DUSP6
ATF3
LGALS9
GMPR
ISG20
CXCL2
TNFRSF18
