# Supplementary material for: Single-Cell Transcriptomics Reveals the Expression of Aging- and Senescence-Associated Genes in Distinct Cancer Cell Populations
Source: Cells. 2021 Nov 11;10(11):3126. doi: 10.3390/cells10113126 (PMC8623328; doi:10.3390/cells10113126)
Supplement: Supplementary file 1 [file cells-10-03126-s001.zip › Suppl. Tab.S2.xlsx]

## Sheet: C6_oncogenic_signatures
C6 oncogenic signatures	NOM p-val											NES
Pathway	HCC_GSE105130	HCC_GSE148355	NSCLC_GSE81089	Lung_AC_GSE40419	CML_GSE100026	CML_GSE144119	PDAC_GSE119794	PDAC_E-MTAB-3494	CRC_GSE50760	CRC_GSE146009		HCC_GSE105130	HCC_GSE148355	NSCLC_GSE81089	Lung_AC_GSE40419	CML_GSE100026	CML_GSE144119	PDAC_GSE119794	PDAC_E-MTAB-3494	CRC_GSE50760	CRC_GSE146009
AKT_UP.V1_DN								0.80625											0.869816
AKT_UP.V1_UP			0.133793	0.198178	0.00823045	0.397277	0	0.012605		0				1.17588	1.10825	1.38774	1.02822	1.95751	1.32259		1.46911
AKT_UP_MTOR_DN.V1_DN								0.914609											0.804044
AKT_UP_MTOR_DN.V1_UP					0.019305	0.200492	0	0.0104493		0.0110701						1.2794	1.12777	1.68872	1.30688		1.38638
ALK_DN.V1_DN							0	0.0820021										1.57983	1.22004
ALK_DN.V1_UP			0.131004	0.378505	0.0222222	0.0592885	0.0512	0.0644809	0.00318471	0				1.18082	1.01895	1.29853	1.27167	1.26361	1.24707	1.3894	1.90425
ATF2_S_UP.V1_DN					0.344262	0.85589	0	0.00315457								1.02949	0.846279	1.55757	1.36899
ATF2_S_UP.V1_UP	0.424547	0.557671	0.0431154	0.0186047	0	0.364084	0.00312989	0.0369588	0.391304	0.056		0.997954	0.966574	1.27403	1.29801	1.33465	1.04368	1.42865	1.23701	1.0138	1.21023
ATF2_UP.V1_DN					0.0228137	0.707466	0.00153846	0.00941423		0.340502						1.25672	0.91298	1.45863	1.29499		1.03633
ATF2_UP.V1_UP	0.254902	0.638418	0.0294118	0.172249	0.203922	0.638221	0.0722892	0.0340557	0.374532	0.0340909		1.07199	0.942623	1.31451	1.11607	1.08612	0.930993	1.2206	1.25506	1.0128	1.28861
ATM_DN.V1_DN					0.792857	0.7348	0.0546875	0.219641								0.902113	0.887088	1.26675	1.10955
ATM_DN.V1_UP					0.20979		0.0243112	0.109718								1.0915		1.32587	1.1861
BCAT.100_UP.V1_DN		0.682403	0.748387				0.159574	0.657325					0.874032	0.840517				1.21968	0.909505
BCAT.100_UP.V1_UP					0.103175	0.183016	0.171642	0.260504	0.509695	0.0138889						1.22705	1.19268	1.2041	1.12122	0.96141	1.56788
BCAT_BILD_ET_AL_DN	0.641732	0.737903				0.608247	0.114583	0.128329	0.650367	0.22252		0.903438	0.837308				0.915041	1.28243	1.242	0.895536	1.1575
BCAT_BILD_ET_AL_UP		0.975357			0.158163	0.955224	0.108156	0.282716	0.115	0.279006			0.646515			1.19682	0.700896	1.27993	1.10787	1.23808	1.10254
BCAT_GDS748_DN			0.769358	0.97137		0.783383		0.963504						0.835696	0.67903		0.82566		0.686874
BCAT_GDS748_UP					0.0541311	0.136228	0.0862069	0.332126		0.535433						1.28573	1.24035	1.32764	1.08605		0.95523
BMI1_DN.V1_DN					0.358108			0.183387								1.0294			1.14686
BMI1_DN.V1_UP		0.221198	0.195588		0.0740741	0.372123	0	0	0	0			1.13011	1.13201		1.21463	1.04692	2.07635	1.60124	1.81758	2.26727
BMI1_DN_MEL18_DN.V1_DN					0.437288			0.496802								0.9957			0.99964
BMI1_DN_MEL18_DN.V1_UP		0.595455	0.322009		0.021978	0.0246433	0	0	0	0			0.94848	1.05552		1.35945	1.33731	1.98552	1.60762	1.87357	2.21115
BRCA1_DN.V1_DN					0.880282	0.546392	0.336013	0.871875								0.866488	0.962818	1.05595	0.828298
BRCA1_DN.V1_UP			0.265501					0.194681						1.09178					1.14826
CAHOY_ASTROCYTIC					0.949685	0.763587		0.907489	0.48688							0.799277	0.857013		0.780779	0.974297
CAHOY_ASTROGLIAL					0.0942249	0.23895	0	0		0.255132						1.23681	1.12062	1.59152	1.47422		1.10293
CAHOY_NEURONAL			0.112977	0.756871				0.811752						1.23131	0.880297				0.836467
CAHOY_OLIGODENDROCUTIC							0.489633	0.759465										0.980878	0.863204
CAMP_UP.V1_DN							0.655385	0.0806618										0.929162	1.19491
CAMP_UP.V1_UP	0.749507		0.842258	0.259091	0.0716981	1	1	0.728866	0.462329	0.931624		0.915614		0.866476	1.07148	1.15724	0.722009	0.601175	0.912305	0.992949	0.819948
CORDENONSI_YAP_CONSERVED_SIGNATURE	0.156746	0.157687			0.00537634	0	0.00513699	0.0118343	0.046683	0.00503778		1.18423	1.21676			1.60514	1.71777	1.67209	1.45608	1.36144	1.7695
CRX_DN.V1_DN								0.142094											1.17918
CRX_DN.V1_UP			0.429238			0.374194	0.464286	0.652866						1.01409			1.04839	1.00027	0.935699
CRX_NRL_DN.V1_DN		0.792697						0.61141					0.847578						0.944133
CRX_NRL_DN.V1_UP			0.348148			0.729834	0.117103	0.219745						1.04592			0.89617	1.18382	1.12165
CSR_EARLY_UP.V1_DN		0.976134		0.504329			0.495399	0.881081					0.705468		0.97261			0.979453	0.804878
CSR_EARLY_UP.V1_UP			0.447853			0.618388	0	0.0234542	0	0.00754717				1.00485			0.936152	1.56334	1.2923	1.55518	1.45291
CSR_LATE_UP.V1_DN							0.960443	0.369658										0.772853	1.05498
CSR_LATE_UP.V1_UP	0.00910747	0.0686499	0	0	0	0.00126263	0.00154083	0.00940439	0	0		1.39246	1.25767	1.62918	1.90559	1.8852	1.46198	1.43634	1.34338	1.91916	2.11341
CTIP_DN.V1_DN							0.0344828	0.073197										1.30715	1.22975
CTIP_DN.V1_UP						0.399235											1.03395
CYCLIN_D1_KE_.V1_DN								0.488636											1.00343
CYCLIN_D1_KE_.V1_UP			0.67344		0.00790514	0.516129	0.0395315	0.152332	0.402685	0.232759				0.926303		1.30166	0.979156	1.30937	1.13447	1.01424	1.08469
CYCLIN_D1_UP.V1_DN							0.87907	0.446186		0.306513								0.837382	1.01694		1.04533
CYCLIN_D1_UP.V1_UP					0.257511	0.734491	0.603369	0.236869								1.06352	0.889147	0.952853	1.10551
DCA_UP.V1_DN			0.594828				0.2557	0.632951						0.946007				1.08485	0.947062
DCA_UP.V1_UP			0.077147				0.0486322	0.014433		0.0873016				1.21625				1.2747	1.31003		1.17837
E2F1_UP.V1_DN						0.573034	0.0878788	0.0668037		0.765432							0.956762	1.21502	1.20934		0.906185
E2F1_UP.V1_UP	0	0.0212054	0	0	0	0.005	0.111792	0.101147	0.00949367	0.00355872		1.54059	1.31432	1.51299	1.69236	1.4987	1.39975	1.19395	1.16795	1.37151	1.5937
E2F3_UP.V1_DN	0.464762		0.0267857	0.0383747			0	0.00316122	0	0		0.989641		1.31404	1.29656			1.83117	1.35954	1.71256	1.76615
E2F3_UP.V1_UP	0.0116505	0.458427	0	0.219626	0.0543478	0.178615		0.665618		0.0474308		1.30493	1.00296	1.47834	1.09518	1.18091	1.1357		0.930465		1.24326
EGFR_UP.V1_DN	0.106212	0.855353	0.606876	0.408257	0.184426	0.035309	0.500775	0.514107		0.328302		1.15961	0.841735	0.944778	1.01546	1.1101	1.26582	0.982644	0.999101		1.04828
EGFR_UP.V1_UP					0.185484	0.135635	0	0	0.102564	0						1.09965	1.16202	2.02794	1.41237	1.16948	1.74538
EIF4E_DN				0.554299	0.789809		0.0291734	0.595344		0.259494					0.951052	0.88937		1.37032	0.950338		1.08993
EIF4E_UP	0.823887		0.167173	0.0894855	0.672269			0.689204				0.85382		1.17242	1.20903	0.920467			0.906458
ERBB2_UP.V1_DN	0.668651	0.805771	0.882521	0.00444444		0.0483271	0.10089	0.501535	0.0328467	0.0389105		0.933402	0.864802	0.843651	1.40585		1.25964	1.17903	0.999762	1.24234	1.26079
ERBB2_UP.V1_UP					0.0617761		0	0.120332		0.416667						1.2142		1.84134	1.16886		1.00404
ESC_J1_UP_EARLY.V1_DN			0.724138				0.00600601	0.0388248	0.441379	0.770161				0.898359				1.41854	1.25711	1.00153	0.892772
ESC_J1_UP_EARLY.V1_UP							0.0377359	0.428421										1.31774	1.03243
ESC_J1_UP_LATE.V1_DN			0.275298				0.860182	0.450262	0.289037	0.31203				1.08029				0.849238	1.01066	1.05342	1.05448
ESC_J1_UP_LATE.V1_UP							0.0309598	0.886196										1.28431	0.822911
ESC_V6.5_UP_EARLY.V1_DN			0.0748899			0.403004	0	0	0.00316456	0				1.22855			1.03377	1.88641	1.51959	1.54778	1.71368
ESC_V6.5_UP_EARLY.V1_UP	0.655106				0.54054	0.738306	0.375191	0.320833				0.931332				0.974112	0.892811	1.02763	1.06611
ESC_V6.5_UP_LATE.V1_DN			0.24256			0.808805	0.06	0.154008	0.0447761	0				1.09461			0.860018	1.24423	1.15225	1.20599	1.49636
ESC_V6.5_UP_LATE.V1_UP							0.109145	0.527027										1.19052	0.988535
GCNP_SHH_UP_EARLY.V1_DN					0.665289	0.137845	0.295455	0.191377								0.939934	1.1715	1.07828	1.12859
GCNP_SHH_UP_EARLY.V1_UP	0.0038835	0.576349	0.00911854	0	0	0.00249377	0.0121766	0.201245	0.0132013	0		1.46956	0.957188	1.40231	1.78887	1.43091	1.46735	1.35004	1.1194	1.42536	1.41763
GCNP_SHH_UP_LATE.V1_DN					0.435146		0.0138249	0.147763		0.0229885						0.983781		1.39421	1.1636		1.28508
GCNP_SHH_UP_LATE.V1_UP	0.00207039	0.00678733	0.00437318	0	0.0336134	0	0.0167683	0.152648	0	0		1.39713	1.40307	1.4825	1.85285	1.29955	1.55806	1.35835	1.14534	1.59931	1.53812
GLI1_UP.V1_DN	0.684803		0.979764	0.33463			0.736842	0.92562	0.413395	0.0249433		0.846247		0.557893	1.07896			0.822201	0.673807	1.03091	1.57397
HINATA_NFKB_IMMU_INF						0	0.271719	0.0223776									1.70852	1.15372	1.40804
HOXA9_DN.V1_DN	0.0173077		0.00283688	0.0045045	0	0	0.0960366	0.0512017	0	0		1.29949		1.46387	1.50692	1.67777	1.5536	1.19387	1.23371	1.57893	1.82529
HOXA9_DN.V1_UP						0.998775	0.117211	0		1							0.729964	1.17879	1.51137		0.634825
IL15_UP.V1_DN		0.941979					0.146154	0.0427975					0.770753					1.15029	1.23282
IL15_UP.V1_UP			0.189189			0.723668	0	0.00626959	0.0474576	0				1.11674			0.907244	1.47334	1.31245	1.20185	1.96035
IL2_UP.V1_DN		0.646925					0.330816	0.123958					0.930518					1.04359	1.16229
IL2_UP.V1_UP			0.390602			0.142506	0	0.00104493	0.00668896	0				1.02484			1.16877	1.55596	1.36695	1.40489	1.94595
IL21_UP.V1_DN							0.121581	0.649688										1.1898	0.939804
IL21_UP.V1_UP			0.339678				0.271364	0.359621						1.04616				1.08915	1.05496
JAK2_DN.V1_DN	0.694231	0.320887	0.975867	0.354402			0.693523	0.90582				0.918547	1.06145	0.75158	1.03425			0.904797	0.805287
JAK2_DN.V1_UP							0.268148	0.569182										1.08436	0.969018
JNK_DN.V1_DN						0.549505	0.551111	0.367983	0.0749064	0.0622407							0.973649	0.954045	1.04986	1.20339	1.25777
JNK_DN.V1_UP							0.0138675	0.294549										1.40235	1.07471
KRAS.300_UP.V1_DN			0.169545				0	0.229715		0.00699301				1.14107				1.61642	1.11919		1.43457
KRAS.300_UP.V1_UP					0	0.109661		0.484525								1.4483	1.19822		1.00764
KRAS.50_UP.V1_DN			0.305691				0	0.0979192		0.00266667				1.0871				1.71267	1.26341		1.70797
KRAS.50_UP.V1_UP			0.344498		0.536145		0.369983	0.658057	0.48072	0.100264				1.05315		0.958117		1.06219	0.900159	0.980993	1.27191
KRAS.600.LUNG.BREAST_UP.V1_DN								0.726444											0.927003
KRAS.600.LUNG.BREAST_UP.V1_UP					0.0471204	0.247685	0	0.049949		0						1.20242	1.0846	1.49287	1.2058		1.52517
KRAS.600_UP.V1_DN			0.0294118				0	0.151423						1.26969				1.56482	1.12746
KRAS.600_UP.V1_UP					0.004329	0.278935	0.193165	0.24159								1.25176	1.07668	1.11195	1.08162
KRAS.AMP.LUNG_UP.V1_DN						0.463878	0.503987	0.332275									0.996487	0.97337	1.07627
KRAS.AMP.LUNG_UP.V1_UP			0.188073				0.371695	0.501073						1.13232				1.03989	0.995069
KRAS.BREAST_UP.V1_DN						0.17237		0.908218									1.15892		0.788321
KRAS.BREAST_UP.V1_UP					0.0422535	0.14411	0.00312012	0.0809935								1.29531	1.17054	1.46952	1.21445
KRAS.DF.V1_DN			0.732673				0.340256	0.5089						0.894416				1.047	0.998615
KRAS.DF.V1_UP			0.382789		0.368821	0.0605701	0	0.00520833	0.00714286	0				1.01838		1.02147	1.24364	1.72452	1.38526	1.29323	1.57115
KRAS.KIDNEY_UP.V1_DN							0	0.00320856		0.245847								1.51869	1.36813		1.08679
KRAS.LUNG.BREAST_UP.V1_DN			0.202941				0.291732	0.795359						1.13165				1.07827	0.86315
KRAS.LUNG.BREAST_UP.V1_UP					0.0289855	0.0745501	0	0.0200846		0						1.26016	1.2405	1.75287	1.2851		1.65881
KRAS.LUNG_UP.V1_DN			0.0515464				0	0.0979766						1.25332				1.62752	1.19741
KRAS.LUNG_UP.V1_UP						0.511335	0.00163666	0.00645161		0.0236487							0.978773	1.64731	1.37766		1.35152
KRAS.PROSTATE_UP.V1_DN						0.732412	0.0300158	0.534538									0.890995	1.35077	0.977012
KRAS.PROSTATE_UP.V1_UP						0.603822	0.589661	0.554963									0.94813	0.940582	0.987383
LEF1_UP.V1_DN							0	0.220374										1.65631	1.11788
LEF1_UP.V1_UP							0.00742942	0.00104712	0.040146	0								1.40963	1.4193	1.27248	1.7006
LTE2_UP.V1_DN						0.639024	0.0593607	0.066459	0.205128	0.288889							0.932116	1.22746	1.20466	1.08581	1.05818
LTE2_UP.V1_UP					0.0408163	0.606436	0.0484848	0.760915								1.18794	0.948454	1.22975	0.900915
MEK_UP.V1_DN						0.696386	0.175758	0.293014	0.802721	0.753571							0.911348	1.13965	1.07912	0.908052	0.90475
MEK_UP.V1_UP			0.522255				0	0		0.00829876				0.974051				1.95306	1.4894		1.36511
MEL18_DN.V1_DN								0.237092											1.11055
MEL18_DN.V1_UP		0.443418	0.0962406		0.196	0.0925222	0	0	0	0			1.00749	1.20262		1.09183	1.21876	2.0605	1.58259	1.87021	2.36215
MTOR_UP.N4.V1_DN								0.919087											0.802486
MTOR_UP.N4.V1_UP			0.608757	0.609813	0.00816326	0.125304	0.128788	0.498446	0.0243056	0.00393701				0.94345	0.95002	1.27804	1.1644	1.17425	0.998252	1.25446	1.48207
MTOR_UP.V1_DN					0.382671	0.792383		0.746347								1.0196	0.867417		0.906073
MTOR_UP.V1_UP	0.524		0.0606509	0	0.0418118	0.0493047	0	0.0134715	0.013468	0		0.963606		1.26132	1.53752	1.25735	1.26823	1.62956	1.31853	1.28019	1.73424
MYC_UP.V1_DN			0.0456554				0	0		0.027972				1.26752				1.89167	1.50017		1.29872
MYC_UP.V1_UP	0.177291		0.00455235	0	0.114173			0.76343	0	0		1.11861		1.43762	1.86017	1.14148			0.892009	1.88048	1.92398
NFE2L2.V2			0	0.00265957	0.0121212	0.112445	0	0.256256	0.0271739	0.00518135				1.43203	1.38117	1.22672	1.13913	1.43919	1.06565	1.17613	1.36591
NOTCH_DN.V1_DN						0.198765	0.100291	0.0443299									1.1201	1.20491	1.24442
NOTCH_DN.V1_UP			0.401138			0.841849	0.0347003	0.349423						1.03137			0.848077	1.27766	1.06229
NRL_DN.V1_DN								0.33913											1.07379
NRL_DN.V1_UP			0.0739645	0.553991			0.486088	0.0886076						1.23333	0.952266			0.985076	1.21217
P53_DN.V1_DN								0.0514403											1.21888
P53_DN.V1_UP		0.503456	0.057971		0.00373134	0.186522	0	0	0.0716846	0.00414938			0.989063	1.23409		1.46046	1.13104	2.16721	1.42965	1.17199	1.40285
P53_DN.V2_DN						0.564735	0.461187	0.709129									0.964623	0.990559	0.919013
P53_DN.V2_UP						0.374005	0.0818898	0.13525		0.0337838							1.03753	1.22173	1.16691		1.32608
PDGF_ERK_DN.V1_DN							0.341538	0.025641		0.969811								1.04789	1.2885		0.788512
PDGF_ERK_DN.V1_UP					0.816176	0.328645	0.048855	0.420106	0.583871	0.087108						0.886881	1.06085	1.29187	1.0299	0.95909	1.21747
PDGF_UP.V1_DN						0.815927	0.372323	0.288503									0.854969	1.04223	1.08931
PDGF_UP.V1_UP			0.788546		0.102273	0.0164141	0.715805	0.583069	0.149254	0.0476191				0.867836		1.17893	1.36436	0.899531	0.966941	1.12566	1.26395
PGF_UP.V1_DN					0.0166667	0.112183		0.127198								1.29331	1.19104		1.1704
PGF_UP.V1_UP								0.932169											0.787813
PKCA_DN.V1_DN					0.0671642	0.642236	0.120313	0.0654699		0.123239						1.26305	0.929507	1.18827	1.21713		1.17026
PKCA_DN.V1_UP						0.5575		0.815433									0.962893		0.858839
PRC1_BMI_UP.V1_DN							0.0452489	0.140756										1.27492	1.14343
PRC1_BMI_UP.V1_UP						0.580524	0.552511	0.497925	0.543396								0.955386	0.964486	1.00081	0.972541
PRC2_EED_UP.V1_DN	0	0.390919	0.0131772	0.0562061	0	0.0243605	0	0	0	0		1.44635	1.0426	1.34961	1.23749	1.44447	1.31874	1.57849	1.52825	1.41597	1.91661
PRC2_EED_UP.V1_UP						0.658896		0.921406									0.92765		0.792555
PRC2_EZH2_UP.V1_DN	0	0.00566251	0.00146413	0	0	0	0.0284006	0.00412797	0	0		1.63952	1.40463	1.57372	1.59087	1.69864	1.64714	1.3294	1.37322	1.43199	2.04018
PRC2_EZH2_UP.V1_UP						0.669856	0	0.0368034		0.0323887							0.919921	1.50261	1.23861		1.25169
PRC2_SUZ12_UP.V1_DN							0.0414201	0.109617										1.28795	1.17947
PRC2_SUZ12_UP.V1_UP						0.613022	0.272446	0.395277									0.941224	1.08579	1.04133
PTEN_DN.V1_DN					0.0492424			0.466111								1.20143			1.00692
PTEN_DN.V1_UP								0.35857											1.04943
PTEN_DN.V2_DN			0.288922		0.345324	0.562743	0.8384	0.465517						1.07433		1.03192	0.96255	0.849038	1.00871
PTEN_DN.V2_UP						0.128499	0.0096	0.00105263		0.280255							1.18093	1.35748	1.42456		1.07069
RAF_UP.V1_DN					0.0697674	0.411911	0.0561457	0.563087								1.17649	1.02212	1.25067	0.976837
RAF_UP.V1_UP							0.00148148	0.456522		0.214876								1.47152	1.01499		1.09742
RAPA_EARLY_UP.V1_DN						0.887668	0.270353	0.421215									0.825054	1.06329	1.02416
RAPA_EARLY_UP.V1_UP					0.259259	0.741206	0.633229	0.858947								1.07952	0.885114	0.938862	0.845691
RB_DN.V1_DN			0.196232		0.736196		0	0.00215983	0.0553936	0				1.13518		0.909169		1.59173	1.40281	1.21563	1.53926
RB_DN.V1_UP	0.0416667	0.647129	0.302711	0.013363	0	0.343624	0.503115	0.1961	0.0185759	0.00331126		1.32441	0.917886	1.07276	1.39246	1.54365	1.05645	0.973806	1.14461	1.32056	1.43214
RB_P107_DN.V1_DN				0.32	0.707581	0.298201	0.0662461	0.363538		0.614679					1.05154	0.916678	1.07879	1.26902	1.053		0.943639
RB_P107_DN.V1_UP	0	0	0	0	0	0.00526316	0.0015748	0	0	0		1.63547	1.73011	1.77745	2.0719	1.73519	1.43945	1.53113	1.43173	1.90885	2.22958
RB_P130_DN.V1_DN			0.906061		1	0.41502	0	0.0202128						0.819471		0.759426	1.01545	1.61407	1.3294
RB_P130_DN.V1_UP	0.0196078	0.484337	0.336283	0.197279	0	0.00675676	0.00157729	0.0194175	0.00330033	0		1.36023	0.98477	1.05599	1.11176	1.8776	1.51146	1.48591	1.29895	1.39126	1.60147
RELA_DN.V1_DN					0.261364	0.0876289	0.00949367	0.0406417		0.0185759						1.06749	1.23237	1.48398	1.25955		1.39495
RELA_DN.V1_UP					0.44863	0.219059	0.395604	0.121019		0.0522388						0.981973	1.12713	1.02054	1.17865		1.2499
RPS14_DN.V1_DN	0	0	0	0	0	0	0.0945736	0.18561	0	0		1.61863	1.5855	1.75732	2.08727	1.82413	1.59179	1.20612	1.12412	1.75736	2.35386
RPS14_DN.V1_UP					0.023622	0.00870647	0.00588235	0								1.26287	1.383	1.44435	1.61144
SINGH_KRAS_DEPENDENCY_SIGNATURE		0.793205	0.189624	0.00198807		0.574468	0	0.00260756		0.43578			0.784681	1.21133	1.78196		0.916989	2.05391	1.50731		1.0224
SIRNA_EIF4GI_DN	0.555343	0.750303	0.592535	0.866228	0.217791	0.197875	0.266881	0.158889	0.0425532	0.00983607		0.95201	0.862996	0.930838	0.829065	1.10783	1.14573	1.10829	1.17149	1.30283	1.42254
SIRNA_EIF4GI_UP			0.98773	0.966741			0.0188034	0.614618		0.694915				0.688045	0.761223			1.44122	0.946301		0.910615
SNF5_DN.V1_DN					0.149254	0.547804	0.0926518	0.13057								1.10912	0.966595	1.20656	1.17402
SNF5_DN.V1_UP					0.100372	0.428571	0.096519	0	0.0456026	0						1.16137	1.01128	1.21591	1.48228	1.25721	1.58896
SRC_UP.V1_DN	0.117063	0.388953	0.0389222	0	0.531915	0.29471	0	0.00209205	0.0298013	0		1.16711	1.02732	1.27308	1.51112	0.972933	1.07867	1.79553	1.4246	1.24721	1.46578
SRC_UP.V1_UP								0.683054											0.930027
STK33_DN					0	0.00233372		0.496951								1.56483	1.37386		1.00575
STK33_NOMO_DN					0.00502513	0.0437788	0.139296	0.204476								1.40647	1.25062	1.13176	1.11124
STK33_NOMO_UP						0.934483	0	0		0							0.81928	1.69297	1.46435		1.42941
STK33_SKM_DN					0	0.00801833		0.839304								1.48896	1.35969		0.876272
STK33_SKM_UP						0.509238	0.0499266	0									0.987406	1.23806	1.41158
STK33_UP						0.74478	0	0		0.00436681							0.900661	1.52865	1.50138		1.31134
TBK1.DF_DN	0.633401		0.527548	0.0103627		0.994166	0	0.483838	0.570815	0.0985916		0.951693		0.977794	1.29528		0.753562	1.61127	1.00836	0.962703	1.15427
TBK1.DF_UP			0.552778		0.926471	0.911661	0	0.0030303		0.895652				0.966056		0.904059	0.844765	1.53157	1.28904		0.871004
TBK1.DN.48HRS_DN	0.0682657	0.768116	0.1808	0.0515021	0.390805	0.30963	0.316695	0.444048	0.0597403	0.00573066		1.34067	0.828447	1.18133	1.39956	1.01494	1.0798	1.08538	1.01922	1.33464	1.60477
TBK1.DN.48HRS_UP			0.311475	0.206383			0.0395387	0.236211	0.682292	0.303621				1.08525	1.16115			1.38906	1.1545	0.88157	1.09217
TGFB_UP.V1_DN							0.395455	0.776851		0.561151								1.03001	0.891649		0.966079
TGFB_UP.V1_UP							0	0	0.480836	0.0669014								1.74929	1.4711	0.995625	1.24277
VEGF_A_UP.V1_DN	0	0.0252583	0.00442478	0	0.00796813	0	0.00305344	0.0155763	0	0		1.45461	1.30649	1.40759	1.68531	1.32662	1.59371	1.51497	1.27868	1.5481	1.84627
VEGF_A_UP.V1_UP							0.0708899	0.105046										1.21917	1.1684
WNT_UP.V1_DN								0.0239833		0.488959									1.28166		0.984551
WNT_UP.V1_UP					0.359375	0.594397	0.0137405	0.113542	0.11985							1.0126	0.942666	1.34641	1.18039	1.13365
YAP1_DN	0.947262	0.939891			0.729508	0.740203		0.743363	0.481183			0.731195	0.708048			0.881906	0.844184		0.857394	0.976465
YAP1_UP	0.975791						0.588737	0.188957				0.697319						0.922771	1.18636
								˂0.1	˂0.05	˂0.01
