# Supplementary material for: Single-Cell Transcriptomics Reveals the Expression of Aging- and Senescence-Associated Genes in Distinct Cancer Cell Populations
Source: Cells. 2021 Nov 11;10(11):3126. doi: 10.3390/cells10113126 (PMC8623328; doi:10.3390/cells10113126)
Supplement: Supplementary file 1 [file cells-10-03126-s001.zip › Suppl. Tab.S3.xlsx]

## Sheet: cell_numbers
HCC			Ma et al. 2021			Lung				CML				PDAC				CRC
GSE151530			PMID: 34216724			GSE131907				GSE175385				PRJCA001063				GSE132465
control	tumor					control	tumor			control	tumor			normal	tumor			normal	tumor
overall 46 samples						22 samples				18 samples				35 samples				33
14 control	32 tumor					11 distant normal lung (https://www.ncbi.nlm.nih.gov/geo/download/?acc=GSE131907&format=file&file=GSE131907%5FLung%5FCancer%5FFeature%5FSummary%2Exlsx)	11 tumor			3 MB (healthy bone marrow)	15 MM			11 normal pancreas	24 primary PDAC			10 matched normal mucosa samples	23 primary colorectal cancer
14	32					11	11			3	15			11	24			10	23
single cell dataset, used:						single cell dataset, used:				single cell dataset, used:				single cell dataset, used:				single cell dataset, used:
classification	sample	S_ID	cells	age		classification	sample	cells		classification	sample	cells		classification	sample	cells		classification	sample	cells
control	S010	C76	174	74		control	LUNG_N01	3194		control	HA1	4958		control	N1	2823		control	SMC01-N	2435
control	S015	C60	1440	80		control	LUNG_N06	2839		control	HA2	4888		control	N10	1543		control	SMC02-N	1316
control	S016	C52	17	49		control	LUNG_N08	3380		control	HA3	6161		control	N11	1382		control	SMC03-N	1262
control	S018	C56	137	52		control	LUNG_N09	2528		tumor	MM1	3287		control	N2	1959		control	SMC04-N	1788
control	S020	C26a	443	63		control	LUNG_N18	4628		tumor	MM10	964		control	N3	455		control	SMC05-N	1114
control	S025	C42	510	67		control	LUNG_N19	3870		tumor	MM11	5184		control	N4	974		control	SMC06-N	1514
control	S027	C46a	12	69		control	LUNG_N20	5798		tumor	MM12	3169		control	N5	887		control	SMC07-N	2214
control	S028	C46b	586	69		control	LUNG_N28	3411		tumor	MM13	415		control	N6	718		control	SMC08-N	1620
control	S034	C66	1388	71		control	LUNG_N30	3884		tumor	MM14	603		control	N7	1115		control	SMC09-N	1154
control	S037	C26b	296	63		control	LUNG_N31	4241		tumor	MM15	6056		control	N8	1220		control	SMC10-N	1987
control	S038	C25	202	47		control	LUNG_N34	5222		tumor	MM2	10525		control	N9	2468		tumor	SMC01-T	2791
control	S040	C29	925	61		tumor	LUNG_T06	3426		tumor	MM3	4556		tumor	T1	1171		tumor	SMC02-T	1689
control	S044	C39	438	61		tumor	LUNG_T08	3765		tumor	MM4	977		tumor	T10	828		tumor	SMC03-T	2123
control	S045	C35	130	64		tumor	LUNG_T09	3840		tumor	MM5	1796		tumor	T11	3142		tumor	SMC04-T	1841
tumor	S001	H08	3374	66		tumor	LUNG_T18	3705		tumor	MM6	2769		tumor	T12	2270		tumor	SMC05-T	660
tumor	S002	H70	7205	72		tumor	LUNG_T19	4361		tumor	MM7	335		tumor	T13	2058		tumor	SMC06-T	1541
tumor	S003	H72	5771	76		tumor	LUNG_T20	4021		tumor	MM8	863		tumor	T14	1998		tumor	SMC07-T	4070
tumor	S004	H73a	4362	58		tumor	LUNG_T25	4374		tumor	MM9	3384		tumor	T15	1956		tumor	SMC08-T	2089
tumor	S005	H74	1609	67		tumor	LUNG_T28	4705						tumor	T16	1634		tumor	SMC09-T	3789
tumor	S006	H73b	3524	58		tumor	LUNG_T30	4094						tumor	T17	2085		tumor	SMC10-T	2200
tumor	S007	H75	1531	74		tumor	LUNG_T31	5578						tumor	T18	1562		tumor	SMC11-T	1698
tumor	S008	H49b	325	54		tumor	LUNG_T34	3280						tumor	T19	2927		tumor	SMC14-T	1749
tumor	S009	H77	4800	72										tumor	T2	3041		tumor	SMC15-T	2027
tumor	S011	H68a	4560	78										tumor	T20	482		tumor	SMC16-T	2956
tumor	S012	H58c	2056	73										tumor	T21	807		tumor	SMC17-T	1343
tumor	S013	H68b	2359	78										tumor	T22	2215		tumor	SMC18-T	1936
tumor	S014	H54	17	35										tumor	T23	2865		tumor	SMC19-T	1540
tumor	S017	H55	119	70										tumor	T24	1817		tumor	SMC20-T	1681
tumor	S019	H62	519	67										tumor	T3	1317		tumor	SMC21-T	2348
tumor	S021	H34b	64	63										tumor	T4	1027		tumor	SMC22-T	2363
tumor	S022	H34a	245	63										tumor	T5	1115		tumor	SMC23-T	1639
tumor	S023	H34c	370	63										tumor	T6	1871		tumor	SMC24-T	1580
tumor	S024	H41	149	61										tumor	T7	747		tumor	SMC25-T	1632
tumor	S026	H43	138	60										tumor	T8	697
tumor	S029	H49a	730	54										tumor	T9	2354
tumor	S030	H58a	1244	73
tumor	S031	H58b	843	73
tumor	S032	H63	545	81
tumor	S033	H65	594	62
tumor	S035	H21	704	77
tumor	S036	H28	115	63
tumor	S039	H23	88	41
tumor	S041	H30	787	63
tumor	S042	H38	1037	74
tumor	S043	H18	111	61
tumor	S046	H37	128	65
