# Supplementary material for: Single-Cell Transcriptomics Reveals the Expression of Aging- and Senescence-Associated Genes in Distinct Cancer Cell Populations
Source: Cells. 2021 Nov 11;10(11):3126. doi: 10.3390/cells10113126 (PMC8623328; doi:10.3390/cells10113126)
Supplement: Supplementary file 1 [file cells-10-03126-s001.zip › Suppl. Tab.S4.xlsx]

## Sheet: Sheet1
KRAS.600_UP.V1_DN	KRAS.600_UP.V1_UP	ALONSO_METASTASIS_UP	REACTOME_APOPTOSIS	KEGG_APOPTOSIS	WP_APOPTOSIS	Cell_age	Gen_Age	Casella_UP	sencan_geneset	Hernandez	BIOCARTA_LONGEVITY_PATHWAY	MAGALHAES_AGING_UP	FRIDMAN_SENESCENCE_UP	GOBP_CELL_AGING	REACTOME_CELLULAR_SENESCENCE	TANG_SENESCENCE_TP53_TARGETS_UP	WP_TCA_CYCLE_IN_SENESCENCE	WP_SENESCENCE_AND_AUTOPHAGY_IN_CANCER	GOBP_REGULATION_OF_CELL_AGING	GOBP_POSITIVE_REGULATION_OF_CELL_AGING	GOBP_REPLICATIVE_SENESCENCE	Purcell
ABCB1	A2M	ACADM	ACIN1	AIFM1	AKT1	AAK1	A2M	TMEM159	AL512306.2	FAM214B	AKT1	ADIPOR2	ALDH1A3	ABL1	ACD	A2M	BRAF	AKT1S1	ABL1	ARG2	ATM	OASL
ABCB11	ACOX2	ACSL3	ADD1	AKT1	APAF1	ABI3	ABL1	CHPF2	AL133243.3	P4HA2	CAT	ANXA3	AOPEP	AKT3	AGO1	ABCA8	FH	AMBRA1	AKT3	B2M	ATR	APOL1
ABCG4	ADAM19	ADK	AKT1	AKT2	BAD	ACLY	ADCY5	SLC9A7	SNRPA	CCND1	FOXO3	ANXA5	CCN2	ARG2	AGO3	ADAMTS5	GOT1	ATG10	ARG2	CDKN2A	CDKN1A	IFI27
ACKR3	ADAM8	ADSL	AKT2	AKT3	BAK1	ADCK5	AGPAT2	PLOD1	AL136295.5	DYNLT3	GH1	APOD	CCND1	ARNTL	AGO4	ALDH3A2	MDH1	ATG12	ARNTL	CGAS	CDKN2A	COL17A1
ACTG2	ADCYAP1R1	AK4	AKT3	APAF1	BAX	AGT	AGTR1	FAM234B	ITGB1BP2	SCOC	GHR	B2M	CD44	ATM	ANAPC1	APLP1	ME1	ATG13	B2M	EEF1E1	CHEK1	CD82
ADAMTS9	ADGRA2	AKR7A2	APAF1	ATM	BBC3	AKR1B1	AIFM1	DHRS7	OR7E122P	TAF13	HRAS	C1QA	CDKN1A	ATR	ANAPC10	BACE1	ME2	ATG14	BCL2L12	HLA-G	CHEK2	IL32
ADRA2B	ALDH8A1	AKT1S1	APC	BAD	BCL2	AKT1	AKT1	SRPX	C14orf93	TOLLIP	IGF1	C1QB	CDKN1C	B2M	ANAPC11	C7	PDHA1	ATG16L1	BCL6	HMGA1	CTC1	APOL3
AKR1B10	ALPI	ALDH1A2	APIP	BAX	BCL2L1	ALOX15B	APEX1	SRPX2	TMCO6	GBE1	IGF1R	C1QC	CDKN2A	BCL2	ANAPC15	CCDC85B	PDK1	ATG3	BMPR1A	HMGA2	ERCC1	C3
AMBN	AMBP	ANLN	APPL1	BCL2	BCL2L11	AR	APOC3	TNFSF13B	RTEL1	CHMP5	PIK3CA	C3	CDKN2B	BCL2L12	ANAPC16	CCND2	PDP2	ATG5	CDK6	KIR2DL4	MIR21	CTSS
ANKRD1	ANGPTL4	ANO6	ARHGAP10	BCL2L1	BCL2L2	ARPC1B	APOE	PDLIM1	SRSF2	UFM1	PIK3CG	C4A	CDKN2D	BCL6	ANAPC2	CDKN1A	TP53	ATG7	CDKN2A	KRAS	MME	RSPO3
APBB3	ANK3	APEX1	AVEN	BID	BID	ASF1A	APP	ELMOD1	AC115284.2	DGKA	PIK3R1	CLIC4	CITED2	BGLAP	ANAPC4	CLIP1		BCL2	CGAS	LMNA	PLA2R1	HERC5
APOB	ANKRD34C	APLP2	BAD	BIRC2	BIRC2	ASPH	APTX	CCND3	NKIRAS1	PLXNA3	SHC1	CLU	CLTB	BMPR1A	ANAPC5	COX7A1		BECN1	EEF1E1	MIR10A	ROMO1	PLAU
APOL3	ANO1	ARID5B	BAK1	BIRC3	BIRC3	ATF7IP	AR	TMEM30A	AC114490.1	DDA1	SOD1	CTSS	COL1A2	BRCA2	ANAPC7	GABBR2		BMI1	FBXO5	MIR146A	SERPINE1	BIRC3
AQP6	ANPEP	ASH2L	BAX	CAPN1	BIRC5	ATM	ARHGAP1	STAT1	PLA2G4C	TMEM87B	SOD2	DCLK1	CREG1	CALR	ASF1A	GBX2		BMP2	FOXM1	MIR188	TERT	CLDN1
ARHGAP28	APOBEC3G	ATL3	BBC3	CAPN2	BNIP3L	AURKA	ARNTL	RND3	AC074387.1	ZBTB7A	SOD3	DERL1	CRYAB	CDK6	ATM	GMFG		BRAF	FZR1	MIR20B	TP53	CD163L1
ARHGEF38	APOD	ATP5MGL	BCAP31	CASP10	BOK	AXL	ATF2	TMEM59	KANTR	RAI14		EFCAB14	CXCL14	CDKN1A	BMI1	HBG1		CCL3	HLA-G	MIR21	WNT16	MYD88
ART1	ARHGAP24	ATP6V0B	BCL2	CASP3	CASP1	BAG3	ATM	SARAF	ARL6IP4	TSPAN13		EFEMP1	CYP1B1	CDKN2A	CABIN1	HBG2		CD44	HMGA1	MIR217	WRN	IL1B
ATP2A3	ARL4C	ATP6V0D1	BCL2L1	CASP6	CASP10	BCL6	ATP5O	SLCO2B1	C2orf42	ZNHIT1		FCGR2A	EIF2S2	CDKN2B	CBX2	HSD17B2		CDC25B	HMGA2	MIR22		TNFAIP3
ATP6V1B1	ASIC4	ATRAID	BCL2L11	CASP7	CASP2	BHLHE40	ATR	ARRDC4	AC068946.1	ACADVL		FCGR2B	ESM1	CGAS	CBX4	IVNS1ABP		CDKN1A	ING2	MIR34A		BATF2
BBC3	ASTN1	BCCIP	BID	CASP8	CASP3	BLK	BAK1	PAM	BTN1A1	SLC10A3		GBP2	F3	CHEK1	CBX6	LCAT		CDKN1B	KIR2DL4	PAWR		GNG11
BCL11B	ATP1A2	BRK1	BIRC2	CASP9	CASP4	BLVRA	BAX	WDR78	DDX58	POFUT2		GFAP	FILIP1L	CHEK2	CBX8	MMP3		CDKN2A	KRAS	SIRT1		PMAIP1
BLNK	ATP4A	BTF3	BMF	CFLAR	CASP6	BMI1	BCL2	WDR63	JMJD7	B4GALT7		GNS	FN1	CTC1	CCNA1	NRG1		CEBPB	LMNA	TP53		MLKL
BRDT	ATXN3L	BZW1	BMX	CHP1	CASP7	BRAF	BDNF	NCSTN	LINC02158	BCL2L2		GPNMB	GSN	DNAJA3	CCNA2	PSTPIP2		COL10A1	MAP3K3	YPEL3		GCA
BST2	AURKC	CA9	C1QBP	CHP2	CASP8	BRCA1	BLM	SLC16A14	PCIF1	NOL3		GSTA1	GUK1	ECRG4	CCNE1	RAPGEF4		COL1A1	MARCHF5			DUSP6
C1QL1	BEX1	CASP5	CARD8	CHUK	CASP9	BRD7	BMI1	GPR155	ZNFX1	KLC1		H1-2	HBS1L	EEF1E1	CCNE2	SIM2		COL3A1	MIF			ICAM1
C22orf31	BMP7	CAV1	CASP3	CSF2RB	CDKN2A	BTG3	BRCA1	CLDN1	SRSF7	PLK3		HBA1	HPS5	ERCC1	CDC16	SLC4A4		CREG1	MIR10A			ATF3
C5AR2	C1QTNF1	CBFB	CASP6	CYCS	CFLAR	CAV1	BRCA2	JCAD	STX3	SLC16A3		HCST	HSPA2	FBXO5	CDC23	SNCA		CXCL1	MIR146A			LGALS9
C8A	CALB1	CCT5	CASP7	DFFA	CHUK	CAVIN1	BSCL2	BLCAP	MAP1LC3B	ADPGK		HLA-G	HTATIP2	FOXM1	CDC26	TFAP4		CXCL14	MIR17			GMPR
CA5B	CCNJL	CD63	CASP8	DFFB	CRADD	CBX7	BUB1B	FILIP1L	CIDECP1			IL33	IFI16	FZR1	CDC27	TSPAN12		CXCL8	MIR188			ISG20
CACNA1I	CCR6	CDC5L	CASP9	ENDOD1	CYCS	CBX8	BUB3	TAP1	DLEU2L			JCHAIN	IFNG	H2AX	CDK2	USF2		E2F1	MIR20B			CXCL2
CADM4	CD1A	CDH2	CD14	ENDOG	DFFA	CCND1	C1QA	TNFRSF10C	CDHR4			LAPTM5	IGFBP1	HLA-G	CDK4	VAMP8		FKBP8	MIR21			TNFRSF18
CALCB	CD80	CDKN1A	CDH1	EXOG	DFFB	CDK1	CACNA1A	SAMD9L	SNHG3			LGALS3	IGFBP2	HMGA1	CDK6	WFDC1		FN1	MIR217
CALML3	CDHR2	CDYL	CDKN2A	FADD	DIABLO	CDK18	CAT	SMCO3	TRIM52-AS1			LITAF	IGFBP3	HMGA2	CDKN1A	ZMAT3		GABARAP	MIR22
CALML5	CDK2AP2P3	CGA	CFLAR	FAS	FADD	CDK2AP1	CCNA2	POFUT2	ALG6			LYZ	IGFBP4	HRAS	CDKN1B			GABARAPL1	MIR34A
CAMK1D	CDK5R1	CHCHD1	CLSPN	FASLG	FAS	CDK4	CDC42	KIAA1671	H2AC20			MGST1	IGFBP5	ICAM1	CDKN2A			GABARAPL2	MIR543
CATSPERB	CDR1	CHCHD2	CTNNB1	IKBKB	FASLG	CDK6	CDK1	LRP10	AL390719.1			MPEG1	IGFBP6	ID2	CDKN2B			GSK3B	MIR590
CBL	CEACAM1	CKS1B	CYCS	IKBKG	GZMB	CDKN1A	CDK7	DIO2	OVGP1			MSN	IGFBP7	ING2	CDKN2C			GSN	NEK4
CCDC102B	CEACAM3	CLIC4	DAPK1	IL1A	HELLS	CDKN1B	CDKN1A	MAP4K3-DT	BLOC1S3			MT1F	IGSF3	KAT6A	CDKN2D			HMGA1	NEK6
CCDC33	CEL	COX6B1	DAPK2	IL1B	HRK	CDKN1C	CDKN2A	LINC02154	HMGN2			NDRG1	ING1	KIR2DL4	CEBPB			HRAS	NUAK1
CCR8	CEND1	COX8A	DAPK3	IL1R1	IGF1	CDKN2A	CDKN2B	TM4SF1-AS1	BRAP			NPC2	IRF5	KRAS	CXCL8			IFI16	PAWR
CD207	CFAP69	CTSB	DBNL	IL1RAP	IGF1R	CDKN2AIP	CEBPA	PTCHD4	TRA2B			PCSK6	IRF7	LIMS1	E2F1			IFNB1	PLK2
CD248	CFHR2	CX3CR1	DCC	IL3	IGF2	CDKN2B	CEBPB	H2AJ	ATG4A			PSMD11	ISG15	LMNA	E2F2			IFNG	PNPT1
CD300A	CGA	CXCL12	DFFA	IL3RA	IKBKB	CEBPB	CETP	PURPL	TPRG1L			PTGES3	MAP1LC3B	MAGEA2	E2F3			IGF1	PRKDC
CD36	CHGA	CYC1	DFFB	IRAK1	IKBKG	CENPA	CHEK2		CZIB			RASA3	MAP2K3	MAGEA2B	EED			IGF1R	PTEN
CD40LG	CHGB	DAD1	DIABLO	IRAK2	IRF1	CHEK1	CISD2		AL049840.5			RNF213	MDM2	MAP2K1	EHMT1			IGFBP3	RBL1
CDH16	CHRNA3	DCAF13	DNM1L	IRAK3	IRF2	CKB	CLOCK		RBM10			S100A4	MMP1	MAP3K3	EHMT2			IGFBP5	RSL1D1
CEACAM5	CLSTN2	DCK	DSG1	IRAK4	IRF3	CPEB1	CLU		AC022211.3			S100A6	NDN	MAPK14	EP400			IGFBP7	SIRT1
CGREF1	CLUL1	DHRS11	DSG2	MAP3K14	IRF4	CSNK1A1	CNR1		TAC3			SERPING1	NME2	MAPKAPK5	ERF			IL1A	SLC30A10
CHRM2	CMKLR1	DSG2	DSG3	MYD88	IRF5	CSNK2A1	COQ7		TPCN2			SGK1	NRG1	MARCHF5	ETS1			IL1B	TERC
CHRNG	COL26A1	DUSP12	DSP	NFKB1	IRF6	CTNNAL1	CREB1		TAF6			SPP1	OPTN	MIF	ETS2			IL24	TERF2
CIITA	CPA2	EDNRB	DYNLL1	NFKBIA	IRF7	CXCL1	CREBBP		NRF1			TMED10	PEA15	MIR10A	EZH2			IL3	TERT
CKM	CRISP1	EEF1AKNMT	DYNLL2	NGF	JUN	CXCL8	CSNK1E		ZNF2			TXNIP	RAB13	MIR146A	FOS			IL6	TP53
CLCA2	CSF2RA	EIF1B	E2F1	NTRK1	LTA	CYR61	CTF1		MAMDC4			VAT1	RAB31	MIR17	FZR1			IL6R	TWIST1
CLDN16	CSF3	EIF3H	FADD	PIK3CA	MAP2K4	DDB2	CTGF		HAUS4			VWF	RAB5B	MIR188	H1-0			IL6ST	VASH1
CLDN8	CSN2	EIF5	FAS	PIK3CB	MAP3K1	DEK	CTNNB1		HMGB1				RABGGTA	MIR20B	H1-1			ING1	WNT1
CLIC3	CTNNA2	ELOC	FASLG	PIK3CD	MAPK10	DGCR8	DBN1		CCDC174				RAC1	MIR21	H1-2			ING2	YBX1
CNGB1	CTNND2	EMP1	FNTA	PIK3CG	MCL1	DHCR24	DDIT3		SLC23A3				RBL2	MIR217	H1-3			INHBA	YPEL3
CNR2	CXCL3	ENC1	GAS2	PIK3R1	MDM2	DHX9	DGAT1		ZNF628				RGL2	MIR22	H1-4			INS	ZKSCAN3
CNTFR	CXCL5	ENO1	GSDMD	PIK3R2	MIR3191	DLX2	DLL3		THAP7				RHOB	MIR34A	H1-5			IRF1	ZMPSTE24
COBL	CXCR4	EPB41L3	GSDME	PIK3R3	MIR7846	DPY30	E2F1		TMEM217				RRAS	MIR543	H2AB1			IRF5	ZNF277
COL2A1	CYP27B1	EXOC2	GSN	PIK3R5	MYC	DUSP16	EEF1A1		AC147067.1				S100A11	MIR590	H2AC14			IRF7
COLEC10	DBH	FAIM	GZMB	PPP3CA	NFKB1	DUSP3	EEF1E1		SLC25A45				SERPINB2	MME	H2AC18			JUN
CRABP2	DCBLD2	FAM114A1	H1-0	PPP3CB	NFKBIA	E2F1	EEF2		ANP32B				SERPINE1	MNT	H2AC19			KMT2A
CRYGD	DDX6	FGG	H1-1	PPP3CC	NFKBIB	EHF	EFEMP1		H4C8				SMPD1	MORC3	H2AC20			LAMP1
CSDC2	DEFA5	FHL1	H1-2	PPP3R1	NFKBIE	ENDOG	EGF		AL162581.1				SMURF2	MTOR	H2AC4			LAMP2
CSPG4	DEFB4A	FZD1	H1-3	PPP3R2	PIK3R1	EPHA3	EGFR		UFM1				SOD1	NEK4	H2AC6			MAP1LC3A
CST4	DHRS9	GABARAP	H1-4	PRKACA	PMAIP1	ERRFI1	EGR1		HNRNPA1				SPARC	NEK6	H2AC7			MAP1LC3B
CT55	DIRAS2	GGH	H1-5	PRKACB	PRF1	ETS1	EIF5A2		CATSPERG				STAT1	NOX4	H2AC8			MAP1LC3C
CTAG2	DLGAP2	GHITM	HMGB1	PRKACG	RELA	ETS2	ELN		SRSF4				TES	NPM1	H2AJ			MAP2K1
CTSW	DNAJA4	GLO1	HMGB2	PRKAR1A	RIPK1	EWSR1	EMD		TRAPPC12				TFAP2A	NSMCE2	H2AX			MAP2K3
CXCL14	DNM3	GNG12	KPNA1	PRKAR1B	SCAF11	EZH2	EP300		RBM14				TGFB1I1	NUAK1	H2AZ1			MAPK1
CYP2C18	DNMBP	GOLT1B	KPNB1	PRKAR2A	TNF	FASTK	EPOR		GPN3				THBS1	NUP62	H2AZ2			MAPK14
CYP2C19	DOCK4	GON7	LMNA	PRKAR2B	TNFRSF10B	FBXO31	EPS8		ZDHHC12				TNFAIP2	OPA1	H2BC1			MDM2
DBF4B	DUSP4	GRB2	LMNB1	PRKX	TNFRSF1A	FOS	ERBB2		FOXD4L1				TNFAIP3	PAWR	H2BC10			MIR29B2
DDX51	DUSP6	GSTA4	LY96	RELA	TNFRSF1B	FOXM1	ERCC1		EEFSEC				TP53	PDCD4	H2BC11			MIR29C
DENND1C	DYNC1I1	GTF2H2	MAGED1	RIPK1	TNFRSF21	FOXO3	ERCC2		RFPL4A				TSPYL5	PLA2R1	H2BC12			MIR3606
DLK2	EFCAB6	H3C4	MAPK1	TNF	TNFRSF25	FXR1	ERCC3		SFPQ				VIM	PLK2	H2BC13			MLST8
DLX6	EMP1	H4C2	MAPK3	TNFRSF10A	TNFSF10	G6PD	ERCC4		DHPS					PML	H2BC14			MMP14
DPT	EN2	H4C3	MAPK8	TNFRSF10B	TP53	GAPDH	ERCC5		UGT2B15					PNPT1	H2BC15			MTOR
DPYS	ERC2	HIBADH	MAPT	TNFRSF10C	TP63	GATA4	ERCC6		R3HCC1L					PRELP	H2BC17			PCNA
DSG1	ESM1	HMMR	NMT1	TNFRSF10D	TP73	GKN1	ERCC8		AL441992.2					PRKCD	H2BC21			PIK3C3
DSG3	ETV1	HSPA8	OCLN	TNFRSF1A	TRADD	GLB1	ESR1		NRM					PRKDC	H2BC3			PLAT
DTNB	ETV2	IDE	OMA1	TNFSF10	TRAF1	GNG11	FAS		ZNF674					PRMT6	H2BC4			PLAU
DTX2	ETV4	IFITM2	OPA1	TP53	TRAF2	GRK6	FEN1		NT5C					PTEN	H2BC5			PTEN
EDAR	ETV5	IFRD1	PAK2	TRADD	TRAF3	HDAC1	FGF21		THOC6					RBL1	H2BC6			RAF1
EDIL3	EVI2A	IGFBP1	PKP1	TRAF2	XIAP	HDAC4	FGF23		AC139530.1					ROMO1	H2BC7			RB1
EDN1	EXOC6B	IL1RL1	PLEC	XIAP		HEPACAM	FGFR1		UBE4B					RSL1D1	H2BC8			RB1CC1
EDN2	FABP3	ITGAV	PMAIP1			HIVEP1	FLT1		TRIM35					SERPINE1	H2BC9			RNASEL
ENPP1	FAM155B	KIF11	PPP1R13B			HJURP	FOS		CRYZL1					SIRT1	H2BS1			RSL1D1
EPHB3	FAM174B	KIFBP	PPP3CC			HK3	FOXM1		IFIT2					SLC30A10	H2BU1			SERPINB2
EPHB6	FEZF2	KLF10	PPP3R1			HMGB1	FOXO1		WDYHV1					SMC5	H3-3A			SERPINE1
EPHX2	FGF9	L1CAM	PRKCD			HRAS	FOXO3		RNF103					SMC6	H3-3B			SH3GLB1
FAM215A	FLT4	LAMTOR5	PRKCQ			HSPA5	FOXO4		RUNDC1					SOD1	H3-4			SLC39A1
FCGBP	FMNL2	LAPTM4A	PSMA1			HSPB2	GCLC		SREBF1					SPI1	H3C1			SLC39A2
FETUB	FNDC8	LHFPL2	PSMA2			ID1	GCLM		RPL7A					SRF	H3C10			SLC39A3
FGF4	FOXG1	LIPA	PSMA3			ID4	GDF11		ZBTB12					TBX2	H3C11			SLC39A4
FGFR3	G0S2	LRPAP1	PSMA4			IFNG	GH1		TECR					TBX3	H3C12			SMAD3
FGGY	GABRA1	LUM	PSMA5			IGFBP1	GHR		AC022413.2					TERC	H3C13			SMAD4
FMO6P	GABRA3	MAGEA6	PSMA6			IGFBP3	GHRH		ADGRF2					TERF2	H3C14			SPARC
FOLR2	GALR2	MAL	PSMA7			IGFBP5	GHRHR		ZNF490					TERT	H3C15			SQSTM1
FOXI1	GBA3	MAP4K3	PSMA8			IGFBP6	GPX1		PPP2R5B					TP53	H3C2			SRC
FRAS1	GFAP	MAPRE1	PSMB1			IL1A	GPX4		CCDC34					TP63	H3C3			TGFB1
GADD45G	GFI1	MDH1	PSMB10			ING1	GRB2		RNF111					TWIST1	H3C4			THBS1
GBP1	GLDC	MDM2	PSMB11			ING2	GRN		HNRNPM					ULK3	H3C6			TNFSF15
GKN1	GLRX	MFAP1	PSMB2			IRF3	GSK3A		CDKN1A					VASH1	H3C7			TP53
GNRH2	GNG11	MMADHC	PSMB3			IRF5	GSK3B		WDR34					WNT1	H3C8			ULK1
GP2	GPR18	MMGT1	PSMB4			IRF7	GSR		ALOX15P1					WNT16	H4-16			UVRAG
GPR173	GPR19	MMP2	PSMB5			ITGB4	GSS		C18orf32					WRN	H4C1			VTN
GPR52	GPR37	MRPL15	PSMB6			ITPK1	GSTA4		RASSF3					YBX1	H4C11
GRM2	GPR4	MRPL37	PSMB7			ITPKB	GSTP1		PITPNA-AS1					YPEL3	H4C12
H3C1	GRIN2A	MRPS22	PSMB8			ITSN2	GTF2H2		ZFYVE1					ZKSCAN3	H4C13
HAAO	GRM1	MYB	PSMB9			KCNJ12	H2AFX		NDUFC1					ZMIZ1	H4C14
HLA-DOA	H2BC17	NCOA4	PSMC1			KDM4A	HBP1		THAP6					ZMPSTE24	H4C15
HOXB8	H2BC3	NDUFAB1	PSMC2			KDM5B	HDAC1		UQCRC1					ZNF277	H4C2
HOXC8	HAS2	NDUFB11	PSMC3			KIAA1524	HDAC2		ISG15					ZNF354A	H4C3
HRH3	HBEGF	NDUFB3	PSMC4			KL	HDAC3		NEURL3						H4C4
HSPB8	HEY1	NHP2	PSMC5			KSR2	HELLS		IFIT1						H4C5
HTR1B	HPN	NME2	PSMC6			LATS1	HESX1		STK38L						H4C6
HTR1D	HS3ST3B1	NPC2	PSMD1			LEO1	HIC1		AFF4						H4C8
HYAL4	HSD11B1	PAICS	PSMD10			LGALS3	HIF1A		HNRNPR						H4C9
IFI44L	HTR7	PCID2	PSMD11			LIMA1	HMGB1		SOS1						HIRA
IFNA16	IDI2-AS1	PDE5A	PSMD12			LIMK1	HMGB2		ZNF564						HMGA1
IFNA17	IFNA8	PFKM	PSMD13			MAD2L1	HOXB7		FOS						HMGA2
IFNA5	IGF2	PFN1	PSMD14			MAGEA2	HOXC4		MAGEB6						ID1
IGF2-AS	IL13RA2	PLAAT3	PSMD2			MAGOH	HRAS		MRPS31P4						IFNB1
IGLV2-14	IL1R2	PMM1	PSMD3			MAGOHB	HSF1		SPIDR						IGFBP7
IL19	IL1RL1	PMP22	PSMD4			MAP2K1	HSP90AA1		HAUS5						IL1A
IL5	IL36A	POLR3K	PSMD5			MAP2K2	HSPA1A		AL592148.3						IL6
IMPA2	INHBA	PPP1R3C	PSMD6			MAP2K3	HSPA1B		ANAPC15						JUN
IVL	ITGA2	PPP1R8	PSMD7			MAP2K6	HSPA8		ITGAM						KAT5
KCNE1	ITGB2	PPP2CB	PSMD8			MAP2K7	HSPA9		TRNAU1AP						KDM6B
KCNMB1	ITGBL1	PPP2R5C	PSMD9			MAP3K6	HSPD1		NDUFA12						LMNB1
KCNMB2	ITPKA	PRDX5	PSME1			MAP3K7	HTRA2		GFY						MAP2K3
KCNQ3	KCNA5	PRKAR1A	PSME2			MAP4K1	HTT		MRPS24						MAP2K4
KIAA0087	KCNAB3	PRKCA	PSME3			MAPK12	IFNB1		AC073283.2						MAP2K6
KIF25	KCNC1	PTPRZ1	PSME4			MAPK14	IGF1		IPCEF1						MAP2K7
KLF3	KCNH2	RAB1A	PSMF1			MAPKAPK5	IGF1R		CCDC59						MAP3K5
KLF8	KCNJ13	RABAC1	PTK2			2021-03-05	IGF2								MAP4K4
KLK12	KCNJ8	RAN	RIPK1			MAST1	IGFBP2								MAPK1
KLK7	KCNK10	RBM4	ROCK1			MATK	IGFBP3								MAPK10
KRT1	KCNK3	RCBTB2	RPS27A			MCL1	IKBKB								MAPK11
KRT13	KCNK7	RNASE4	SATB1			MCRS1	IL2								MAPK14
KRT16	KIAA1549L	RPL10A	SEM1			MDH1	IL2RG								MAPK3
KRT17	KIF5A	RPL35A	SEPTIN4			MECP2	IL6								MAPK7
KRT31	KIF5C	RPS10	SFN			MMP9	IL7								MAPK8
KRT38	KIT	RRAGA	SPTAN1			MOB3A	IL7R								MAPK9
KRT4	KRT8P12	S100A10	STAT3			MORC3	INS								MAPKAPK2
LFNG	LAG3	SCD	STK24			MORF4	INSR								MAPKAPK3
LGALS7	LAPTM5	SDCBP	STK26			MVK	IRS1								MAPKAPK5
LGALS9	LDB3	SDHD	TFDP1			MXD4	IRS2								MDM2
LRRC31	LGALS14	SELENOP	TFDP2			MYC	JAK2								MDM4
LY6D	LILRA6	SERINC1	TICAM1			MYLK	JUN								MINK1
LYPD3	LIMCH1	SERPINA3	TICAM2			NADK	JUND								MIR24-1
MAGIX	LINC01140	SET	TJP1			NANOG	KCNA3								MIR24-2
MAML3	LMO3	SHB	TJP2			NDRG1	KL								MOV10
MAP2K6	LPAR1	SKP1	TLR4			NEK1	LEP								MRE11
MAPRE3	LPXN	SLC25A17	TNFRSF10A			NEK4	LEPR								NBN
MAST3	LRCH1	SLC25A33	TNFRSF10B			NEK6	LMNA								NFKB1
MATN2	MAGEA11	SLC30A6	TNFSF10			NFE2L2	LMNB1								PHC1
MCHR1	MAGEH1	SLC38A9	TP53			NINJ1	LRP2								PHC2
MLANA	MAP4K1	SMARCA1	TP53BP2			NOTCH3	MAP3K5								PHC3
MTNR1A	MAPK10	SMDT1	TP63			NOX4	MAPK14								POT1
MTSS2	MCF2	SMIM12	TP73			NR2E1	MAPK3								RAD50
MUC5AC	MGAT4A	SPA17	TRADD			NTN4	MAPK8								RB1
MX1	MKRN3	SPARC	TRAF2			NUAK1	MAPK9								RBBP4
MX2	MLXIPL	SPCS1	UACA			OTX2	MAPT								RBBP7
MXD3	MMD	SRI	UBA52			P3H1	MAX								RELA
MXRA8	MMP1	STK24	UBB			PAK4	MDM2								RING1
MYL9	MMP10	TCEAL9	UBC			PATZ1	MED1								RNF2
MYOM2	MMP11	TGFBR2	UNC5A			PBRM1	MIF								RPS27A
NAALADL1	MMP17	TIMM10	UNC5B			PCGF2	MLH1								RPS6KA1
NCR3	MMP9	TMBIM4	VIM			PDCD10	MSRA								RPS6KA2
NEU3	MOBP	TMCO1	XIAP			PDIK1L	MT-CO1								RPS6KA3
NINJ1	MSMB	TMEM199	YWHAB			PDPK1	MT1E								SCMH1
NKX6-1	MTMR8	TMEM248	YWHAE			PDZD2	MTOR								SP1
NOS1	MYF6	TMEM258	YWHAG			PEBP1	MXD1								STAT3
NOX3	NAP1L2	TMEM50B	YWHAH			PEX19	MXI1								SUZ12
NPC1L1	NAV3	TMEM9B	YWHAQ			PIAS4	MYC								TERF1
NR0B2	NME5	TP53I3	YWHAZ			PIK3C2A	NBN								TERF2
NR1I3	NMNAT2	TUBA1A				PIK3R5	NCOR1								TERF2IP
NRXN3	NOL4	TUBA3C				PIM1	NCOR2								TFDP1
NTF3	NPY6R	TUBA4A				PKM	NFE2L1								TFDP2
NYNRIN	NRCAM	TUBB3				PLA2R1	NFE2L2								TINF2
OAS1	NRP1	TXNRD1				PML	NFKB1								TNIK
OLFML2A	NTRK3	UBE2D2				PMVK	NFKB2								TNRC6A
P2RX1	OR2B6	UBL5				PNPT1	NFKBIA								TNRC6B
PCDHB1	OR2C1	VBP1				POT1	NGF								TNRC6C
PCDHGB6	OR7E85BP	VCAN				POU5F1	NGFR								TP53
PCYT1B	PCDH8	VDAC1				PPM1B	NOG								TXN
PDE11A	PCDH9	VKORC1				PPM1D	NR3C1								UBA52
PDE6B	PCP4	WEE1				PRKCD	NRG1								UBB
PGLYRP1	PDE2A	XRCC5				PRKCH	NUDT1								UBC
PIK3C2B	PEG3	YWHAQ				PRMT6	PAPPA								UBE2C
PIP5K1C	PELI2	ZNHIT3				PROX1	PARP1								UBE2D1
PLAAT1	PFKFB1					PRPF19	PCK1								UBE2E1
PLBD1	PIWIL1					PSMB5	PCMT1								UBE2S
PLEKHH3	PLA2G3					PSMD14	PCNA								UBN1
PNMT	PLA2G4C					PTTG1	PDGFB								VENTX
PODNL1	PLAT					RAD21	PDGFRA
PPFIA3	PLAU					RAF1	PDGFRB
PROC	PLEKHS1					RB1	PDPK1
PRODH	PMS2P4					RBP2	PEX5
PROP1	PNMA2					RBX1	PIK3CA
PRRG4	PPBP					RNASEL	PIK3CB
PRTN3	PRDM14					RPS6KA6	PIK3R1
PSORS1C1	PRG3					RSL1D1	PIN1
PTPRCAP	PRL					RUNX1	PLAU
PTPRH	PTGS2					RUVBL2	PLCG2
PTPRU	PTX3					SELENOH	PMCH
PYHIN1	RBP4					SENP1	PML
RAMP3	RCAN2					SENP2	POLA1
RASAL1	RDH5					SENP7	POLB
RBIS	REEP2					SERPINE1	POLD1
RPL10P17	RELN					SFN	POLG
RRAD	RETN					SGK1	PON1
RTP4	RNASE1					SIK1	POU1F1
RUNDC3B	RRAGD					SIN3B	PPARA
RYR2	RREB1					SIRT1	PPARG
S100A7	RTN1					SIRT6	PPARGC1A
SCGB1A1	RUBCNL					SIX1	PPM1D
SCGN	SATB1					SLC13A3	PPP1CA
SCN10A	SCG3					SLC16A7	PRDX1
SCN7A	SCG5					SMARCA4	PRKCA
SDS	SCN1B					SMARCB1	PRKCD
SERPINB13	SCN2A					SMG1	PRKDC
SERPING1	SEMA3A					SMURF2	PROP1
SIDT1	SH2D2A					SNAI1	PSEN1
SIT1	SIGLEC15					SOCS1	PTEN
SLAMF1	SLC25A31					SOD1	PTGS2
SLC22A11	SLC6A15					SORBS2	PTK2
SLC29A3	SLCO4A1					SOX2	PTK2B
SLC30A4	SLCO5A1					SOX5	PTPN1
SLC3A1	SLIT1					SP1	PTPN11
SLC5A2	SMPX					SPIN1	PYCR1
SLC6A14	SNAP25					SPOP	RAD51
SLC6A3	SNAP91					SRC	RAD52
SLC9A7	SORL1					SREBF1	RAE1
SMPDL3B	SOX9					SRSF1	RB1
SOX11	SPINK1					STAT5B	RECQL4
SPATA6	SPP1					STK32C	RELA
SPRR1A	SPRY2					STK40	RET
SPRR1B	SRGN					SUPT5H	RGN
SPRR3	ST18					SYK	RICTOR
SPTBN2	ST3GAL6					TACC3	RPA1
SYNPO	STC1					TBX2	S100B
TAGLN	STX1A					TERC	SDHC
TAS2R4	SYNE3					TERF2	SERPINE1
TBC1D29P	SYT1					TERT	SHC1
TEX15	TAAR5					TFAP4	SIN3A
TGFB2	TAGLN3					TFDP1	SIRT1
TGM1	TAPT1					TGFB1I1	SIRT3
THBD	TBX3					TLR3	SIRT6
THNSL2	TEC					TMSB4X	SIRT7
THRB	TERT					TNFSF13	SLC13A1
TM4SF4	TFDP3					TNFSF15	SNCG
TMEM8B	TFPI					TOP1	SOCS2
TNFRSF13B	TGM2					TP53	SOD1
TNFSF10	TLR4					TP63	SOD2
TNNI3	TLR8					TPR	SP1
TREM2	TMEM156					TRIM28	SPRTN
TRH	TMEM158					TRPM8	SQSTM1
TRIM48	TNFSF15					TXN	SST
TRPM2	TOX3					TXNIP	SSTR3
TTLL1	TPH1					TYK2	STAT3
TUBAL3	TRIB2					UBTD1	STAT5A
UGT2A3	TRIM2					USP1	STAT5B
UGT2B17	TRIM36					VEGFA	STK11
VAV3	TRIM45					VENTX	STUB1
VGLL3	TSPY1					WNT16	SUMO1
VILL	UGT8					WNT2	SUN1
WHRN	USH1C					WRN	TAF1
WNT16	VEGFC					WT1	TBP
XAF1	WNT7A					WWP1	TCF3
YBX2	ZDHHC11					XAF1	TERC
YOD1	ZEB1					YAP1	TERF1
ZBP1	ZNF528					YPEL3	TERF2
ZBTB16	ZNF529					ZFP36	TERT
ZNF154	ZP4					ZMAT3	TFAP2A
ZNF750						ZNF148	TFDP1
							TGFB1
							TNF
							TOP1
							TOP2A
							TOP2B
							TOP3B
							TP53
							TP53BP1
							TP63
							TP73
							TPP2
							TRAP1
							TRPV1
							TXN
							UBB
							UBE2I
							UCHL1
							UCP1
							UCP2
							UCP3
							VCP
							VEGFA
							WRN
							XPA
							XRCC5
							XRCC6
							YWHAZ
							ZMPSTE24
