# Supplementary material for: Single-Cell Transcriptomics Reveals the Expression of Aging- and Senescence-Associated Genes in Distinct Cancer Cell Populations
Source: Cells. 2021 Nov 11;10(11):3126. doi: 10.3390/cells10113126 (PMC8623328; doi:10.3390/cells10113126)
Supplement: Supplementary file 1 [file cells-10-03126-s001.zip › Suppl. Tab.S5.xlsx]

## Sheet: Used_aging_signatures
Aging	NOM p-val											NES
Pathway	HCC_GSE105130	HCC_GSE148355	NSCLC_GSE81089	Lung_AC_GSE40419	CML_GSE100026	CML_GSE144119	PDAC_GSE119794	PDAC_E-MTAB-3494	CRC_GSE50760	CRC_GSE146009		HCC_GSE105130	HCC_GSE148355	NSCLC_GSE81089	Lung_AC_GSE40419	CML_GSE100026	CML_GSE144119	PDAC_GSE119794	PDAC_E-MTAB-3494	CRC_GSE50760	CRC_GSE146009
REACTOME_CELLULAR_SENESCENCE	0.232877	0.531765	0	0.566372	0.0315457	0	0.140216	0.223416	0.015625	0		1.08467	0.971661	1.61372	0.943803	1.28842	1.64428	1.17306	1.11667	1.37675	1.6054
GOBP_REGULATION_OF_CELL_AGING	0.307836	0.200772	0.00165837	0.198276		0.945985	0.466116	0.21071	0.217284	0.0105541		1.07685	1.19086	1.62842	1.14281		0.709077	0.994933	1.15793	1.11617	1.58592
SENCAN_GENESET	0.86255		0.897866	0.767338	0.208054	0.854881	1	0.765795				0.847048		0.816933	0.873718	1.0974	0.832252	0.58044	0.877939
GOBP_CELL_AGING	0.88978	0.500589	0.0993976	0.665227		0.938585	0.0709779	0.010917	0.387195	0.00311526		0.833996	0.984747	1.21935	0.928409		0.76564	1.26113	1.35715	1.02202	1.54111
GOBP_POSITIVE_REGULATION_OF_CELL_AGING	0.870057	0.350224	0.0190972	0.0408602		0.77541	0.194595	0.496635		0.0815851		0.739627	1.07819	1.55661	1.45678		0.790604	1.20845	0.99747		1.41947
GOBP_REPLICATIVE_SENESCENCE		0.491045	0.102113	0.307071		0.586093	0.900563	0.0524138	0.151927	0.0333333			0.9861	1.37009	1.11409		0.912256	0.684101	1.35764	1.25933	1.59504
FRIDMAN_SENESCENCE_UP			0.216693				0	0	0.0245232	0.0205882				1.13557				1.71414	1.52923	1.36646	1.43311
CELL_AGE			0.466392		0.508021	0.695602	0.0101744	0.00101523	0.00423729	0				0.996336		0.985683	0.917249	1.34716	1.35607	1.31992	1.55419
WP_SENESCENCE_AND_AUTOPHAGY_IN_CANCER			0.474194		0.151515	0.0993378	0.00670017	0.00110132	0	0				0.98555		1.15902	1.22889	1.487	1.47491	1.70285	1.85487
GEN_AGE			0.714286		0	0.490105		0.0445795	0.472222	0.29064				0.923714		1.27271	0.991702		1.20454	0.994339	1.03344
HERNANDEZ			0.991259	0.890467	0.842818	0.899696	0.0568966	0.280156						0.58388	0.735121	0.799493	0.716487	1.42564	1.1334
BIOCARTA_LONGEVITY_PATHWAY					0.156098	0.994915										1.28316	0.530981
TANG_SENESCENCE_TP53_TARGETS_UP					0.181818	0.245669										1.1838	1.14586
DEMAGALHAES_AGING_UP					0.529578	0.508929	0.839316	0.142857								0.963027	0.96433	0.798185	1.2078
PURCELL						0.0891089	0.00352734	0.0124844	0.192661	0.00257069							1.33444	1.71089	1.45936	1.17883	1.7473
CASELLA_UP						0.989011	0.360656	0.195303	0.420779	0.0520548							0.61702	1.05435	1.18902	1.00831	1.44782
WP_TCA_CYCLE_IN_SENESCENCE
								˂0.1	˂0.05	˂0.01
